# Supplementary material for: First record of the leafhopper Platymetopiusnotatus Fieber (Hemiptera, Cicadellidae, Deltocephalinae) from northwest Algeria with description of the species
Source: Biodivers Data J. 2021 Sep 3;9:e71418. doi: 10.3897/BDJ.9.e71418 (PMC8433125; doi:10.3897/BDJ.9.e71418)
Supplement: XML Treatment for Platymetopius notatus [file BDJ.9.e71418-treatment1.xml]

<!DOCTYPE tp:taxon-treatment
  PUBLIC "-//TaxonX//DTD Taxonomic Treatment Publishing DTD v0 20100105//EN" "tax-treatment-NSO.dtd">
<tp:taxon-treatment xmlns:tp="http://www.plazi.org/taxpub"><tp:treatment-meta><mixed-citation publication-type="journal"><person-group><name><surname>Guerrouche</surname><given-names>Nabila</given-names></name><name><surname>Hamadi</surname><given-names>Kamel</given-names></name><name><surname>Marniche</surname><given-names>Faiza</given-names></name><name><surname>Aziri</surname><given-names>Hocine</given-names></name></person-group><article-title>First record of the leafhopper <italic><tp:taxon-name><tp:taxon-name-part taxon-name-part-type="genus" reg="Platymetopius">Platymetopius</tp:taxon-name-part><tp:taxon-name-part taxon-name-part-type="species" reg="notatus">notatus</tp:taxon-name-part></tp:taxon-name></italic> Fieber (<tp:taxon-name><tp:taxon-name-part taxon-name-part-type="order">Hemiptera</tp:taxon-name-part></tp:taxon-name>, <tp:taxon-name><tp:taxon-name-part taxon-name-part-type="family">Cicadellidae</tp:taxon-name-part></tp:taxon-name>, <tp:taxon-name><tp:taxon-name-part taxon-name-part-type="subfamily">Deltocephalinae</tp:taxon-name-part></tp:taxon-name>) from northwest Algeria with description of the species</article-title><source>Biodivers Data J</source><day>03</day><month>9</month><year>2021</year><volume>9</volume><pub-id pub-id-type="doi">10.3897/BDJ.9.e71418</pub-id></mixed-citation></tp:treatment-meta><tp:nomenclature><tp:taxon-name>
            <object-id xmlns:xlink="http://www.w3.org/1999/xlink" content-type="arpha" xlink:type="simple">354544A8-222B-5EE4-96AD-EDAA9300C6A7</object-id>
            <tp:taxon-name-part taxon-name-part-type="genus">Platymetopius</tp:taxon-name-part>
            <tp:taxon-name-part taxon-name-part-type="species">notatus</tp:taxon-name-part>
          </tp:taxon-name><tp:taxon-authority>Fieber, 1869</tp:taxon-authority><tp:nomenclature-citation-list><tp:nomenclature-citation><tp:taxon-name>
                <tp:taxon-name-part taxon-name-part-type="genus" reg="Platymetopius">Platymetopius</tp:taxon-name-part>
                <tp:taxon-name-part taxon-name-part-type="species" reg="notatus">notatus</tp:taxon-name-part>
              </tp:taxon-name><comment> Fieber, 1869</comment></tp:nomenclature-citation></tp:nomenclature-citation-list></tp:nomenclature><tp:treatment-sec sec-type="materials"><title>Materials</title><list list-type="alpha-lower" list-content="occurrences"><list-item><p><bold>Type status:</bold><named-content xmlns:xlink="http://www.w3.org/1999/xlink" content-type="dwc:typeStatus" xlink:type="simple">Other material</named-content>. <bold>Occurrence:</bold> recordedBy: <named-content xmlns:xlink="http://www.w3.org/1999/xlink" content-type="dwc:recordedBy" xlink:type="simple">Nabila Guerrouche</named-content>; individualCount: <named-content xmlns:xlink="http://www.w3.org/1999/xlink" content-type="dwc:individualCount" xlink:type="simple">69</named-content>; sex: <named-content xmlns:xlink="http://www.w3.org/1999/xlink" content-type="dwc:sex" xlink:type="simple">"male", "female"</named-content>; <bold>Taxon:</bold> scientificNameID: <named-content xmlns:xlink="http://www.w3.org/1999/xlink" content-type="dwc:scientificNameID" xlink:type="simple"><italic><tp:taxon-name><tp:taxon-name-part taxon-name-part-type="genus" reg="Platymetopius">Platymetopius</tp:taxon-name-part><tp:taxon-name-part taxon-name-part-type="species" reg="notatus">notatus</tp:taxon-name-part></tp:taxon-name></italic></named-content>; parentNameUsage: <named-content xmlns:xlink="http://www.w3.org/1999/xlink" content-type="dwc:parentNameUsage" xlink:type="simple">Fieber, 1869</named-content>; kingdom: <named-content xmlns:xlink="http://www.w3.org/1999/xlink" content-type="dwc:kingdom" xlink:type="simple"><tp:taxon-name><tp:taxon-name-part taxon-name-part-type="kingdom">Animalia</tp:taxon-name-part></tp:taxon-name></named-content>; phylum: <named-content xmlns:xlink="http://www.w3.org/1999/xlink" content-type="dwc:phylum" xlink:type="simple"><tp:taxon-name><tp:taxon-name-part taxon-name-part-type="phylum">Arthropoda</tp:taxon-name-part></tp:taxon-name></named-content>; class: <named-content xmlns:xlink="http://www.w3.org/1999/xlink" content-type="dwc:class" xlink:type="simple"><tp:taxon-name><tp:taxon-name-part taxon-name-part-type="class">Insecta</tp:taxon-name-part></tp:taxon-name></named-content>; order: <named-content xmlns:xlink="http://www.w3.org/1999/xlink" content-type="dwc:order" xlink:type="simple"><tp:taxon-name><tp:taxon-name-part taxon-name-part-type="order">Hemiptera</tp:taxon-name-part></tp:taxon-name></named-content>; family: <named-content xmlns:xlink="http://www.w3.org/1999/xlink" content-type="dwc:family" xlink:type="simple"><tp:taxon-name><tp:taxon-name-part taxon-name-part-type="family">Cicadellidae</tp:taxon-name-part></tp:taxon-name></named-content>; genus: <named-content xmlns:xlink="http://www.w3.org/1999/xlink" content-type="dwc:genus" xlink:type="simple"><tp:taxon-name><tp:taxon-name-part taxon-name-part-type="genus">Platymetopius</tp:taxon-name-part></tp:taxon-name></named-content>; specificEpithet: <named-content xmlns:xlink="http://www.w3.org/1999/xlink" content-type="dwc:specificEpithet" xlink:type="simple"><italic><tp:taxon-name><tp:taxon-name-part taxon-name-part-type="genus" reg="Platymetopius"/><tp:taxon-name-part taxon-name-part-type="species" reg="notatus">notatus</tp:taxon-name-part></tp:taxon-name></italic></named-content>; taxonRank: <named-content xmlns:xlink="http://www.w3.org/1999/xlink" content-type="dwc:taxonRank" xlink:type="simple">species</named-content>; <bold>Location:</bold> locationID: <named-content xmlns:xlink="http://www.w3.org/1999/xlink" content-type="dwc:locationID" xlink:type="simple">Khemis Mliana</named-content>; higherGeographyID: <named-content xmlns:xlink="http://www.w3.org/1999/xlink" content-type="dwc:higherGeographyID" xlink:type="simple">Algeria</named-content>; higherGeography: <named-content xmlns:xlink="http://www.w3.org/1999/xlink" content-type="dwc:higherGeography" xlink:type="simple">North Africa</named-content>; continent: <named-content xmlns:xlink="http://www.w3.org/1999/xlink" content-type="dwc:continent" xlink:type="simple">Africa</named-content>; country: <named-content xmlns:xlink="http://www.w3.org/1999/xlink" content-type="dwc:country" xlink:type="simple">Algeria</named-content>; municipality: <named-content xmlns:xlink="http://www.w3.org/1999/xlink" content-type="dwc:municipality" xlink:type="simple">Ain Defla</named-content>; minimumElevationInMeters: <named-content xmlns:xlink="http://www.w3.org/1999/xlink" content-type="dwc:minimumElevationInMeters" xlink:type="simple">110 m a.s.l.</named-content>; maximumElevationInMeters: <named-content xmlns:xlink="http://www.w3.org/1999/xlink" content-type="dwc:maximumElevationInMeters" xlink:type="simple">250 m a.s.l.</named-content>; verbatimCoordinates: <named-content xmlns:xlink="http://www.w3.org/1999/xlink" content-type="dwc:verbatimCoordinates" xlink:type="simple">"36.0026389N", "2.195691666E"</named-content>; verbatimLatitude: <named-content xmlns:xlink="http://www.w3.org/1999/xlink" content-type="dwc:verbatimLatitude" xlink:type="simple">"36.0026389N"</named-content>; verbatimLongitude: <named-content xmlns:xlink="http://www.w3.org/1999/xlink" content-type="dwc:verbatimLongitude" xlink:type="simple">2.195691666E</named-content>; decimalLatitude: <named-content xmlns:xlink="http://www.w3.org/1999/xlink" content-type="dwc:decimalLatitude" xlink:type="simple">36.0026389</named-content>; decimalLongitude: <named-content xmlns:xlink="http://www.w3.org/1999/xlink" content-type="dwc:decimalLongitude" xlink:type="simple">2.195691666</named-content>; <bold>Identification:</bold> identifiedBy: <named-content xmlns:xlink="http://www.w3.org/1999/xlink" content-type="dwc:identifiedBy" xlink:type="simple">Chandra A Viraktamath</named-content>; dateIdentified: <named-content xmlns:xlink="http://www.w3.org/1999/xlink" content-type="dwc:dateIdentified" xlink:type="simple">2021</named-content>; <bold>Event:</bold> samplingProtocol: <named-content xmlns:xlink="http://www.w3.org/1999/xlink" content-type="dwc:samplingProtocol" xlink:type="simple">Yellow pan</named-content></p></list-item></list></tp:treatment-sec><tp:treatment-sec sec-type="Description"><title>Description</title><p><bold>Male.</bold> Reddish-orange with pale-yellow markings on head, thorax and forewings. Crown with median longitudinal stripe enclosing coronal suture and numerous spots (slightly longer than wide) on either side of this pale yellow median stripe. Face reddish-orange, with the following pale yellow: border along anterior margin, arcuate dashes on either side of the median line and a large median elongate oval area on frontoclypeus. Eyes reddish with median transverse pale yellow band along anterior margin. Pronotum and mesonotum reddish-orange, mottled with small round pale yellow spots; pronotal lateral and posterior margins narrowly pale yellow. Forewing reddish-orange with transparent small round spots on clavus and inner side of corium, outer half of corium with basal and sub-basal triangular hyaline areas, apical cells with a central hyaline round spot surrounded by pale brown area. Pleurites, sternites and legs yellowish (Fig. <xref ref-type="fig" rid="F7297272">2</xref>A-B and E).</p><p><bold>Female.</bold> Similarly coloured as male, but the frontoclypeus largely pale yellow in the lower half (Fig. <xref ref-type="fig" rid="F7297272">2</xref>C-D and F).</p><p><bold>Structure</bold>: Crown triangular, disc slightly concave, with transition from crown to front sharp, but not carinate, about 0.7 times as long medially as distance between eyes. Face about as long as wide including eyes, transclypeal suture well-developed. Pronotum as wide as head including eyes or slightly narrower, about as long medially as crown, lateral margins carinate, disc slightly convex in lateral view. Mesonotum longer than pronotum. Forewing exceeding abdomen in both sexes, venation reticulate in both clavus and corium and apical cells subdivided by accessory cross veins, appendix well developed.</p><p><bold>Male genitalia</bold>: Pygofer without anterior apodemes, dorsum well sclerotised, about as long as its height in lateral view, dorsal margin before apex with a group of macrosetae; posteriorly narrowed with posterodorsal angle produced dorsally into a spine-like process exceeding dorsal margin. Subgenital plate more or less triangular with bluntly rounded apex, with thin uniseriate macrosetae located sub-marginally on ventral surface. Style with apophysis stout and slightly curved, with well-developed pre-apical lobe. Connective Y-shaped, arms shorter than stem, apex of stem bifid distally. Aedeagus with short dorsal apodeme, shaft directed posteriorly in basal third, then directed dorso-anteriorly, shaft with apical gonopore and with laterobasal pair of processes about as long as shaft, similarly curved as shaft and are slightly bent laterally near apex. Anal segments large, exceeding posterior apex of pygofer, without processes, segment X dorsally well-sclerotised (Fig. <xref ref-type="fig" rid="F7297268">4</xref>).</p><p><bold>Female genitalia</bold>: Sternite VII more or less transverse, twice as wide as long medially, posterior margin with median sclerotised lobe with median narrowly V-shaped incision. Valvulae I and II slightly curved. Dorsal sculpturing of valvula I strigate, reaching dorsal margin and occupying distal 0.60 length. Valvula II with denticular area slightly expanded, preceded by hyaline area and narrowed distally, occupying distal half, teeth prominent, with few secondary dentition (Fig. <xref ref-type="fig" rid="F7297276">3</xref>).</p><p><bold>Measurements</bold>: Male 4.9 mm long, 1.5 mm wide across eyes. Female 5.5 mm long and 1.7 mm wide across eyes.</p><p><bold>Material examined</bold>: 26 males and 43 females, ALGERIA: Khemis Miliana, 36°14’9.5’’N, 2°11’44.49’’E, June - August 2019, off pear tree, yellow pan-trap, Nabila Guerrouche coll.</p><p><bold>Distribution</bold>: Morocco, Portugal, Spain (<xref ref-type="bibr" rid="B7379627">Metcalf 1967</xref>), Tunisia (<xref ref-type="bibr" rid="B7297186">Nast 1972</xref>), Algeria (new record) (Fig. <xref ref-type="fig" rid="F7380954">5</xref>).</p></tp:treatment-sec><tp:treatment-sec><!--Section generated to contain objects referenced in tp:taxon-treatment.--><fig id="F7297272" position="float" orientation="portrait"><object-id xmlns:xlink="http://www.w3.org/1999/xlink" content-type="arpha" xlink:type="simple">C03D9192-AA9A-5C96-8FBC-85502141322B</object-id><object-id xmlns:xlink="http://www.w3.org/1999/xlink" content-type="doi" xlink:type="simple">10.3897/BDJ.9.e71418.figure2</object-id><label>Figure 2.</label><caption><p><italic><tp:taxon-name><tp:taxon-name-part taxon-name-part-type="genus" reg="Platymetopius">Platymetopius</tp:taxon-name-part><tp:taxon-name-part taxon-name-part-type="species" reg="notatus">notatus</tp:taxon-name-part></tp:taxon-name></italic><bold>A</bold> habitus, dorsal view, male, <bold>B</bold> habitus, lateral view, male, <bold>C</bold> habitus, dorsal view, female, <bold>D</bold> habitus, lateral view, female, <bold>E</bold> face view, male, <bold>F</bold> face view, female.</p></caption><graphic xmlns:xlink="http://www.w3.org/1999/xlink" xlink:href="bdj-09-e71418-g002.png" position="float" id="oo_562420.png" orientation="portrait" xlink:type="simple"><uri content-type="original_file" xlink:type="simple">https://binary.pensoft.net/fig/562420</uri></graphic></fig><fig id="F7297268" position="float" orientation="portrait"><object-id xmlns:xlink="http://www.w3.org/1999/xlink" content-type="arpha" xlink:type="simple">5B522828-742F-5A18-9284-FE8E0F618EE8</object-id><object-id xmlns:xlink="http://www.w3.org/1999/xlink" content-type="doi" xlink:type="simple">10.3897/BDJ.9.e71418.figure4</object-id><label>Figure 4.</label><caption><p><italic><tp:taxon-name><tp:taxon-name-part taxon-name-part-type="genus" reg="Platymetopius">Platymetopius</tp:taxon-name-part><tp:taxon-name-part taxon-name-part-type="species" reg="notatus">notatus</tp:taxon-name-part></tp:taxon-name></italic>, male genitalia <bold>A</bold> genital capsule, lateral view, <bold>B</bold> pygofer, valve and subgenital plates, lateral view, <bold>C</bold> subgenital plate, valve, style and connective, dorsal view, <bold>D</bold> style, dorsal view, <bold>E</bold> aedeagus and part of connective, lateral view, <bold>F</bold> aedeagal shaft and laterobasal processes, posterior view. Magnifications (×20, ×40).</p></caption><graphic xmlns:xlink="http://www.w3.org/1999/xlink" xlink:href="bdj-09-e71418-g004.png" position="float" id="oo_582005.png" orientation="portrait" xlink:type="simple"><uri content-type="original_file" xlink:type="simple">https://binary.pensoft.net/fig/582005</uri></graphic></fig><fig id="F7297276" position="float" orientation="portrait"><object-id xmlns:xlink="http://www.w3.org/1999/xlink" content-type="arpha" xlink:type="simple">7DF6095A-2C23-526A-9F79-5B2DB583D7E3</object-id><object-id xmlns:xlink="http://www.w3.org/1999/xlink" content-type="doi" xlink:type="simple">10.3897/BDJ.9.e71418.figure3</object-id><label>Figure 3.</label><caption><p><italic><tp:taxon-name><tp:taxon-name-part taxon-name-part-type="genus" reg="Platymetopius">Platymetopius</tp:taxon-name-part><tp:taxon-name-part taxon-name-part-type="species" reg="notatus">notatus</tp:taxon-name-part></tp:taxon-name></italic>, female <bold>A</bold> sternite VII, ventral view, <bold>B</bold> female genitalia, lateral view, <bold>C-D</bold> valvula I, lateral view, different magnifications (×20, ×40), <bold>E-F</bold> valvula II, lateral view, different magnifications (×20, ×40).</p></caption><graphic xmlns:xlink="http://www.w3.org/1999/xlink" xlink:href="bdj-09-e71418-g003.png" position="float" id="oo_562422.png" orientation="portrait" xlink:type="simple"><uri content-type="original_file" xlink:type="simple">https://binary.pensoft.net/fig/562422</uri></graphic></fig><fig id="F7380954" position="float" orientation="portrait"><object-id xmlns:xlink="http://www.w3.org/1999/xlink" content-type="arpha" xlink:type="simple">B51A2EBE-70AD-5CB3-9EE6-D2C453EF5C6E</object-id><object-id xmlns:xlink="http://www.w3.org/1999/xlink" content-type="doi" xlink:type="simple">10.3897/BDJ.9.e71418.figure5</object-id><label>Figure 5.</label><caption><p>Map of the distribution of <italic><tp:taxon-name><tp:taxon-name-part taxon-name-part-type="genus" reg="Platymetopius">Platymetopius</tp:taxon-name-part><tp:taxon-name-part taxon-name-part-type="species" reg="notatus">notatus</tp:taxon-name-part></tp:taxon-name></italic> at global scale.</p></caption><graphic xmlns:xlink="http://www.w3.org/1999/xlink" xlink:href="bdj-09-e71418-g005.png" position="float" id="oo_575487.png" orientation="portrait" xlink:type="simple"><uri content-type="original_file" xlink:type="simple">https://binary.pensoft.net/fig/575487</uri></graphic></fig></tp:treatment-sec><ref-list><ref id="B7379627"><element-citation xmlns:xlink="http://www.w3.org/1999/xlink" publication-type="book" xlink:type="simple"><person-group person-group-type="author"><name name-style="western"><surname>Metcalf</surname><given-names>Z. P.</given-names></name></person-group><year>1967</year><source>General catalogue of the <tp:taxon-name><tp:taxon-name-part taxon-name-part-type="suborder">Homoptera</tp:taxon-name-part></tp:taxon-name>. Fascicle VI. <tp:taxon-name><tp:taxon-name-part taxon-name-part-type="superfamily">Cicadelloidea</tp:taxon-name-part></tp:taxon-name>.</source><publisher-name>Department of Agriculture, Agriculture Research Service</publisher-name><publisher-loc>United States</publisher-loc></element-citation></ref><ref id="B7297186"><element-citation xmlns:xlink="http://www.w3.org/1999/xlink" publication-type="book" xlink:type="simple"><person-group person-group-type="author"><name name-style="western"><surname>Nast</surname><given-names>J</given-names></name></person-group><year>1972</year><source>Palaearctic Auchenorrhhyncha (<tp:taxon-name><tp:taxon-name-part taxon-name-part-type="suborder">Homoptera</tp:taxon-name-part></tp:taxon-name>) an annotated checklist</source><publisher-name>Polish Scientific Publishers</publisher-name><publisher-loc>Warsaw, Poland</publisher-loc><size units="page">550</size></element-citation></ref></ref-list></tp:taxon-treatment>
